# Supplementary material for: Physiologically relevant aspirin concentrations trigger immunostimulatory cytokine production by human leukocytes
Source: PLoS One. 2021 Aug 24;16(8):e0254606. doi: 10.1371/journal.pone.0254606 (PMC8384208; doi:10.1371/journal.pone.0254606)
Supplement: S1 Table — (XLSX) [file pone.0254606.s002.xlsx]

## Sheet: S1 Table
Donor 1	TNF-α		IL-1β		IL-6		IL-10		IFN-γ			Donor 2	TNF-α		IL-1β		IL-6		IL-10		IFN-γ
	Mean [pg/ml]	SD	Mean [pg/ml]	SD	Mean [pg/ml]	SD	Mean [pg/ml]	SD	Mean [pg/ml]	SD			Mean [pg/ml]	SD	Mean [pg/ml]	SD	Mean [pg/ml]	SD	Mean [pg/ml]	SD	Mean [pg/ml]	SD
unstimulated	1.35	0	3.185	1.43543	3.805	1.05359	6.93	0.608112	8.01	0.86267		unstimulated	0.76	0	0.76	0	0.76	0	0.76	0	0.76	0
1ng/ml Pam3CsK4	66.29	17.7625	5823.03	2171.33	13474.3	3005.95	21169.9	1502.98	22889	35.8503		1ng/ml Pam3CsK4	9.735	0.445477	41.275	22.3941	1076.4	840.142	2736.89	617.226	3617.16	315.101
10ng/ml Pam3CsK4	1.5	0.0707107	8.695	5.15481	44.035	5.53665	114.625	7.78525	171.695	0.0494975		10ng/ml Pam3CsK4	0.62	0	0.715	0.13435	1.84	1.06066	2.06	0.707107	4.61	0.169706
100ng/ml Pam3CsK4	13.98	7.69332	140.515	85.0862	109.255	7.41755	406.435	4.61741	770.76	48.7621		100ng/ml Pam3CsK4	1.9	0.494975	22.475	9.66615	136.12	177.965	46.215	59.9556	5.71	0.834386
1000ng/ml Pam3CsK4	2.09	0	3.15	1.49907	2.09	0	9.33	0.947523	32.85	1.62635		1000ng/ml Pam3CsK4	1.17	0	1.17	0	1.17	0	1.17	0	1.17	0
unstimulated	1.35	0	1.35	0	3.345	1.71827	352.36	28.4964	23418.1	477.219		unstimulated	0.76	0	0.76	0	0.76	0	20.27	8.92369	13412	0
105 cells/ml HKLM	66.29	17.7625	443.55	136.316	8490.54	5541.54	9445.16	850.586	15908.2	1498.51		105 cells/ml HKLM	9.735	0.445477	2676.24	1677.12	1988.42	209.48	11371	0	11371	0
106 cells/ml HKLM	1.5	0.0707107	1.83	0.240416	5.955	1.19501	80.665	12.834	2427.11	273.53		106 cells/ml HKLM	0.62	0	6.08	2.60215	2.915	0.00707107	37.99	0.537401	330.68	32.1734
107 cells/ml HKLM	13.98	7.69332	74.925	25.774	1404.13	774.855	11781	0	15565.7	1241.52		107 cells/ml HKLM	1.9	0.494975	95.465	70.1803	501.865	72.5138	10101.5	684.72	14526.3	1231.25
108 cells/ml HKLM	2.09	0	2.59	0.141421	306.62	342.438	10600.8	1246.28	11482	0		108 cells/ml HKLM	1.17	0	2.995	2.58094	19.2	7.25492	1011.37	206.61	3567.76	1283.38
unstimulated	0.76	0	0.76	0	1.145	0.544472	4.015	0.629325	42.115	18.9434		unstimulated	1.35	0	1.35	0	5.78	2.95571	30.255	30.8935	151.44	78.3474
0.25 ng/ml LPS	9.735	0.445477	106.665	120.3	11371	0	11371	0	11371	0		0.25 ng/ml LPS	66.29	17.7625	9487.12	2876.84	13882.7	2064.1	20680.9	83.5093	23330	0
0.5 ng/ml LPS	0.62	0	0.9	0.39598	1.47	1.20208	2.51	0.551543	9.3	1.28693		0.5 ng/ml LPS	1.5	0.0707107	2.785	0.0494975	7.115	2.0294	10.095	6.6963	32.76	14.0007
1 ng/ml LPS	1.9	0.494975	3.415	1.63342	466.16	0	1101.98	49.4268	7879.88	347.006		1 ng/ml LPS	13.98	7.69332	167.74	10.1258	296.695	85.5528	1068.52	187.27	7857.48	2000.05
10 ng/ml LPS	1.17	0	1.17	0	1.17	0	1.17	0	7.4	8.81055		10 ng/ml LPS	2.09	0	29.01	35.7796	27.565	4.32042	302.325	40.298	6891.37	2610.71
unstimulated	1.35	0	1.35	0	1.685	0.00707107	8.66	7.31148	34.515	9.56715		unstimulated	0.76	0	0.76	0	0.76	0	0.76	0	2.465	0.459619
1 ng/ml Flagellin	66.29	17.7625	446.38	99.6455	3186.6	17.6352	23126.4	287.955	21917.9	281.075		1 ng/ml Flagellin	9.735	0.445477	1.805	0.855599	22.735	0.502046	6483.9	44.7245	11371	0
10 ng/ml Flagellin	1.5	0.0707107	4.81	1.14551	27.42	2.10718	223.69	57.3746	265.5	86.7479		10 ng/ml Flagellin	0.62	0	0.62	0	0.65	0.0424264	26.845	0.0636396	137.185	3.11834
100 ng/ml Flagellin	13.98	7.69332	39.235	8.87419	87.715	2.43952	490.54	4.68105	1953.85	454.076		100 ng/ml Flagellin	1.9	0.494975	1.05	0	1.05	0	1.11	0.0848528	891.365	113.752
1000 ng/ml Flagellin	2.09	0	1.63	0.531162	2.09	0	41.595	14.6866	750.05	216.403		1000 ng/ml Flagellin	1.17	0	1.17	0	1.17	0	1.17	0	26.085	12.5087
unstimulated	0.76	0	0.76	0	1.325	0.106066	6503.34	0	5538.59	108.258		unstimulated	1.35	0	1.35	0	2.63	0.579828	14942.4	3178.15	22612.5	278.784
100 ng/ml ssRNA40	9.735	0.445477	1280.76	232.101	1638.86	87.6176	7332.41	5711.42	11177.7	273.318		100 ng/ml ssRNA40	66.29	17.7625	194.91	9.74393	7715.84	1307.94	1616.24	381.583	14835.1	920.25
500 ng/ml ssRNA40	0.62	0	3.82	0	5.3	0.254558	4.01	0.0989949	2.745	0.162635		500 ng/ml ssRNA40	1.5	0.0707107	3.545	0.233345	10.415	1.91626	28.2	3.35169	374.625	3.83959
1000 ng/ml ssRNA40	1.9	0.494975	179.46	21.6516	1690.18	0.876812	6704.4	4814.86	9810.31	369.506		1000 ng/ml ssRNA40	13.98	7.69332	98.48	0.480833	675.73	165.463	3307.34	158.696	13814.5	625.146
5000 ng/ml ssRNA40	1.17	0	36.665	20.301	359.24	13.9866	3242.49	2689.02	4665.53	167.903		5000 ng/ml ssRNA40	2.09	0	2.335	0.346482	1118.36	33.4108	8645.06	1561.79	11482	0
unstimulated	1.35	0	1.3925	0.0601041	1.35	0	1.35	0	2.135	1.11016		unstimulated	0.76	0	1.35	0	0.76	0	0.76	0	0.76	0
10 ng/ml Poly(I:C) HMW	66.29	17.7625	8.5635	5.88808	6.915	4.8154	9.475	1.85969	269.785	37.9363		10 ng/ml Poly(I:C) HMW	9.735	0.445477	8.585	5.91848	278.22	114.919	51.335	70.9864	47.44	9.72979
100 ng/ml Poly(I:C) HMW	1.5	0.0707107	1.119	0.0410122	1.09	0	1.09	0	1.555	0.0919239		100 ng/ml Poly(I:C) HMW	0.62	0	1.135	0.0636396	1.09	0.282843	0.84	0.311127	0.62	0
1000 ng/ml Poly(I:C) HMW	13.98	7.69332	2.8965	2.5972	1.06	0	1.06	0	4.725	4.58912		1000 ng/ml Poly(I:C) HMW	1.9	0.494975	2.88	2.57387	14.275	16.2422	3.93	4.07294	6.395	1.36472
10000 ng/ml Poly(I:C) HMW	2.09	0	2.15545	0.0925603	2.09	0	2.09	0	29.52	4.83661		10000 ng/ml Poly(I:C) HMW	1.17	0	2.09	0	1.17	0	1.17	0	3.79	0.311127
unstimulated	0.76	0	1.3425	0.0106066	0.76	0	0.76	0	0.76	0		unstimulated	1.35	0	1.35	0	1.35	0	1.35	0	1.35	0
10 ng/ml Poly(I:C) LMW	9.735	0.445477	11.7808	3.46086	120.635	139.533	1.625	0.558614	48.43	1.27279		10 ng/ml Poly(I:C) LMW	66.29	17.7625	11.82	3.47897	9.795	2.76479	27.16	23.1224	86.3	12.9966
100 ng/ml Poly(I:C) LMW	0.62	0	1.171	0.111723	0.915	0.417193	0.62	0	0.62	0		100 ng/ml Poly(I:C) LMW	1.5	0.0707107	1.17	0.113137	1.09	0	1.1	0.0141421	1.615	0.247487
1000 ng/ml Poly(I:C) LMW	1.9	0.494975	2.02515	1.00812	1.925	0.346482	1.05	0	16.55	0.876812		1000 ng/ml Poly(I:C) LMW	13.98	7.69332	2.04	1.04652	1.345	0.403051	4.6	3.36583	2.76	1.69706
10000 ng/ml Poly(I:C) LMW	1.17	0	2.46145	0.620203	1.17	0	1.17	0	19.87	6.29325		10000 ng/ml Poly(I:C) LMW	2.09	0	2.445	0.502046	2.09	0	2.09	0	5.29	0.947523
unstimulated	1.35	0	1.35	0	1.425	0.106066	1.375	0.0353553	2.41	1.49907		unstimulated	0.76	0	0.76	0	0.76	0	0.76	0	1.41	0.0848528
1 ng/ml FSL-1	66.29	17.7625	13509.1	3345.97	15548.5	353.433	9835.5	145.827	12166.7	332.538		1 ng/ml FSL-1	9.735	0.445477	4745.03	1851.45	9514.34	176.664	4565.35	352.86	12416.7	686.092
10 ng/ml FSL-1	1.5	0.0707107	95.965	24.5012	90.955	39.3081	128.37	7.69332	118.87	18.0454		10 ng/ml FSL-1	0.62	0	34.035	13.5411	39.885	6.59731	32.705	5.0841	123.87	25.1164
100 ng/ml FSL-1	13.98	7.69332	150.895	36.9039	110.595	45.4316	121.745	32.039	131.518	28.6781		100 ng/ml FSL-1	1.9	0.494975	7.695	6.85186	8.265	3.30219	8.535	7.43169	126.505	35.7301
1000 ng/ml FSL-1	2.09	0	2.09	0	2.09	0	2.09	0	10	1.0748		1000 ng/ml FSL-1	1.17	0	1.295	0.176777	1.17	0	1.17	0	9	1.0748
unstimulated	0.76	0	1.34175	0.0116673	0.76	0	0.76	0	0.76	0		unstimulated	1.35	0	1.35	0	1.35	0	1.35	0	5.845	0.190919
100 ng/ml Imiquimod	9.735	0.445477	12.285	3.01935	1.25	0	1.165	0.0212132	1568.08	421.605		100 ng/ml Imiquimod	66.29	17.7625	12.275	3.0052	233.96	305.102	48.51	30.5894	16603.9	526.25
500 ng/ml Imiquimod	0.62	0	1.795	0.855599	0.62	0	0.62	0	6.28	1.81019		500 ng/ml Imiquimod	1.5	0.0707107	1.14	0.0707107	1.21	0.169706	2.385	0.898026	24.365	2.58094
1000 ng/ml Imiquimod	1.9	0.494975	2.005	0.318198	1.05	0	1.05	0	6.76	1.58392		1000 ng/ml Imiquimod	13.98	7.69332	1.92	0.19799	8.215	9.0439	2.26	1.21622	116.505	7.89838
5000 ng/ml Imiquimod	1.17	0	2.545	0.643467	1.17	0	1.17	0	8.035	1.77484		5000 ng/ml Imiquimod	2.09	0	2.09	0	2.09	0	3.21	1.58392	587.585	68.2429
unstimulated	1.35	0	1.35	0	1.35	0	1.855	0.473762	1.5725	0.194454		unstimulated	0.76	0	0.76	0	0.76	0	0.76	0	1.53	0.254558
0.5 uM ODN2006	66.29	17.7625	186.935	108.718	573.065	240.155	7498.65	1595.54	7524.3	1409.16		0.5 uM ODN2006	9.735	0.445477	9.27	2.30517	98.105	25.2084	83.605	20.4	7424.3	1267.74
1 uM ODN2006	1.5	0.0707107	6.485	0.827315	17.205	0.374767	32.04	6.61852	16.895	2.79307		1 uM ODN2006	0.62	0	0.875	0.0353553	4.665	1.74655	3.39	0.565685	16.395	3.50018
5 uM ODN2006	13.98	7.69332	3.785	1.03945	63.59	84.9377	45.915	15.3654	30.36	9.47523		5 uM ODN2006	1.9	0.494975	1.315	0.205061	1.16	0.155563	4.5	0.339411	35.36	2.40416
10 uM ODN2006	2.09	0	2.09	0	39.43	52.8067	12.68	4.46891	2.06745	0.0318905		10 uM ODN2006	1.17	0	1.285	0.162635	1.17	0	1.67	0.367696	2.09	0
