# Supplementary material for: Physiologically relevant aspirin concentrations trigger immunostimulatory cytokine production by human leukocytes
Source: PLoS One. 2021 Aug 24;16(8):e0254606. doi: 10.1371/journal.pone.0254606 (PMC8384208; doi:10.1371/journal.pone.0254606)
Supplement: S2 Table — (XLSX) [file pone.0254606.s003.xlsx]

## Sheet: S2 Table
Donor 1	TNF-α		IL-1β		IL-6		IL-10		IFN-γ
	Mean [% of vehicle]	SD	Mean [% of vehicle]	SD	Mean [% of vehicle]	SD	Mean [% of vehicle]	SD	Mean [% of vehicle]	SD
Pam3CsK4	n.d.	n.d.	100	39.8881	100	31.6238	100	40.9556	n.d.	n.d.
+1nM Dexamethason	n.d.	n.d.	116.117	6.73435	54.2366	7.41794	60.48	3.62039	n.d.	n.d.
+100nM Dexamethason	n.d.	n.d.	13.5531	0	3.0155	0.600643	101.6	13.8027	n.d.	n.d.
HKLM	100	0.463378	100	22.2565	100	10.0652	100	2.59215	100	52.258
+1nM Dexamethason	72.5236	5.70121	95.4814	8.17434	86.6443	1.48891	95.0852	1.88375	212.317	22.7337
+100nM Dexamethason	16.3127	5.99909	18.9418	2.28613	16.9151	0.610555	71.4908	10.5242	18.9979	0
LPS	100	9.91009	100	18.2525	100	1.85925	100	43.0662	100	2.80042
+1nM Dexamethason	117.644	42.7152	123.036	19.4449	104.058	25.1315	61.9189	6.17018	161.881	86.113
+100nM Dexamethason	5.14177	1.82828	6.75836	0.566767	8.7294	0.358263	23.2969	0.529503	45.0495	0
Flagellin	100	54.7301	100	24.3844	100	3.10704	100	37.0007	100	9.09728
+1nM Dexamethason	210.495	53.0435	128.685	31.5595	99.8443	1.07138	65.6224	7.70945	111.111	6.6162
+100nM Dexamethason	14.2516	12.1435	9.47142	1.20046	11.0032	2.32116	44.0224	5.02335	104.678	2.48108
ssRNA40	100	39.9	100	18.7834	100	12.5644	100	0.276529	100	38.8505
+1nM Dexamethason	57.4243	4.47136	76.5625	13.8893	70.7142	4.58506	84.3775	2.39539	151.616	37.3718
+100nM Dexamethason	14.0935	1.46664	31.6585	2.12793	21.2652	0.664043	81.4952	10.4363	4.3251	0
Donor 2	TNF-α		IL-1β		IL-6		IL-10		IFN-γ
	Mean [% of vehicle]	SD	Mean [% of vehicle]	SD	Mean [% of vehicle]	SD	Mean [% of vehicle]	SD	Mean [% of vehicle]	SD
Pam3CsK4	n.d.	n.d.	140.5	2.72362	9420.93	1183.48	372.29	22.2609	n.d.	n.d.
+1nM Dexamethason	n.d.	n.d.	131.75	3.84203	8503.67	125.06	338.02	15.9386	n.d.	n.d.
+100nM Dexamethason	n.d.	n.d.	9.84	4.25323	1019.11	120.431	267.62	29.7517	n.d.	n.d.
HKLM	100	11.4029	100	16.7502	100	0.00349382	100	9.53857	100	32.237
+1nM Dexamethason	89.0139	3.79197	89.493	6.94628	99.9304	0.117394	99.3344	8.74988	121.807	51.0469
+100nM Dexamethason	28.6576	0.285907	28.5083	2.52928	34.8554	4.85532	104.206	7.72216	70.7117	3.16068
LPS	100	21.0613	100	21.3554	100	21.1745	100	45.5662	100	28.1604
+1nM Dexamethason	95.8194	8.85591	87.047	1.14395	95.6996	9.71941	82.4812	10.9016	108.032	12.8416
+100nM Dexamethason	8.64184	1.34954	7.08871	1.05686	8.71208	1.30285	60.9718	10.3325	4.88209	0
Flagellin	100	7.37069	100	10.4001	100	12.0122	100	6.83223	100	54.8061
+1nM Dexamethason	92.5801	1.95936	95.2834	8.53945	84.607	7.23408	97.3437	5.59344	109.974	36.0742
+100nM Dexamethason	10.0498	2.04134	8.09146	1.38968	9.09404	2.08388	57.8707	11.174	68.3577	0
ssRNA40	100	12.8015	100	19.4462	100	19.8676	100	12.2315	100	9.34938
+1nM Dexamethason	102.712	8.10494	101.798	9.66088	97.6993	6.21681	99.193	5.26754	96.1105	6.26265
+100nM Dexamethason	40.143	2.40724	28.4802	2.78572	36.1071	2.83702	129.804	5.98742	0.23484	0
Donor 3	TNF-α		IL-1β		IL-6		IL-10		IFN-γ
	Mean [% of vehicle]	SD	Mean [% of vehicle]	SD	Mean [% of vehicle]	SD	Mean [% of vehicle]	SD	Mean [% of vehicle]	SD
Pam3CsK4	n.d.	n.d.	100	19.8935	100	30.2055	100	18.7379	n.d.	n.d.
+1nM Dexamethason	n.d.	n.d.	99.234	73.9606	106.952	63.7953	111.644	63.8309	n.d.	n.d.
+100nM Dexamethason	n.d.	n.d.	13.5097	2.95449	8.08406	1.08296	69.899	4.67871	n.d.	n.d.
HKLM	100	0.202773	100	7.52395	100	3.63991	100	4.0117	100	1.51253
+1nM Dexamethason	101.697	3.29468	110.062	5.65593	115.981	1.11005	116.48	10.8579	80.8021	31.6875
+100nM Dexamethason	18.05	0.105198	20.3107	0.0922476	29.8247	0.703562	112.712	22.7433	55.9358	3.47881
LPS	100	8.09313	100	9.12967	100	12.1673	100	13.1218	100	1.41313
+1nM Dexamethason	84.2652	9.17085	87.5327	17.8729	94.3461	11.5081	94.7528	17.7823	70.3305	10.3267
+100nM Dexamethason	4.82376	0.191719	6.28487	0.128814	6.95061	0.0570512	29.6593	0.18099	21.5373	6.71779
Flagellin	100	6.85112	100	0.423598	100	3.34133	100	1.53225	100	11.2723
+1nM Dexamethason	108.31	3.45593	111.97	2.14825	110.122	3.41324	107.644	6.15955	80.181	5.91033
+100nM Dexamethason	8.41952	0.122425	5.71245	0.151285	14.4301	0.447465	45.2514	0.748928	9.09953	0.438705
ssRNA40	100	0	100	0	100	0	100	0	100	10.7823
+1nM Dexamethason	73.3584	6.80231	77.0358	10.5907	74.9222	15.4924	87.1597	3.08869	76.7005	5.07825
+100nM Dexamethason	17.897	1.08166	11.9818	0.310835	13.5668	0.414463	71.7364	4.07613	0.901437	0.0653472
Donor 4	TNF-α		IL-1β		IL-6		IL-10		IFN-γ
	Mean [% of vehicle]	SD	Mean [% of vehicle]	SD	Mean [% of vehicle]	SD	Mean [% of vehicle]	SD	Mean [% of vehicle]	SD
Pam3CsK4	n.d.	n.d.	100	4.23417	100	8.20235	100	10.7366	n.d.	n.d.
+1nM Dexamethason	n.d.	n.d.	162.275	61.8189	98.8429	48.0103	87.6631	13.253	n.d.	n.d.
+100nM Dexamethason	n.d.	n.d.	50.2994	0	1.03896	0.0306412	55.5753	5.61995	n.d.	n.d.
HKLM	100	10.0355	100	23.8927	100	8.09781	100	1.68094	100	53.3842
+1nM Dexamethason	75.1714	11.0497	78.624	8.82353	86.8236	1.07412	85.5192	0.347585	82.3216	43.16
+100nM Dexamethason	13.4099	2.34632	14.3748	0.808262	33.6466	2.68303	111.415	3.73796	3.99558	0.0312188
LPS	100	5.74398	100	9.14219	100	9.9448	100	25.4594	100	23.2957
+1nM Dexamethason	88.7549	10.6089	78.8146	0.136451	85.8935	1.3371	92.4045	0.712151	70.1678	6.71179
+100nM Dexamethason	9.15396	0.617793	5.92695	0.52631	10.0217	1.14833	242.006	3.02664	0.969358	0.0920053
Flagellin	100	10.9833	100	25.6859	100	14.5688	100	19.2234	100	0.562908
+1nM Dexamethason	66.9021	5.19867	46.1514	13.0946	84.2613	8.03349	93.8885	2.83017	55.337	12.7405
+100nM Dexamethason	5.61872	0.991408	2.93151	0.0480949	11.6811	1.5826	116.533	0.108853	0.398368	0.0511308
ssRNA40	100	3.45284	100	11.7864	100	5.34409	100	3.94808	100	19.5081
+1nM Dexamethason	75.6777	13.6048	76.0817	12.1917	72.4699	17.8572	93.7795	11.0869	71.1834	8.95889
+100nM Dexamethason	23.164	6.28677	10.6816	3.14281	20.8659	3.65403	92.2958	10.5092	0.195044	0.0819053
