# Supplementary material for: Physiologically relevant aspirin concentrations trigger immunostimulatory cytokine production by human leukocytes
Source: PLoS One. 2021 Aug 24;16(8):e0254606. doi: 10.1371/journal.pone.0254606 (PMC8384208; doi:10.1371/journal.pone.0254606)
Supplement: S3 Table — (XLSX) [file pone.0254606.s004.xlsx]

## Sheet: S3 Table
Donor 1	TNF-α		IL-1β		IL-6		IL-10		IFN-γ
	Mean [% of vehicle]	SD	Mean [% of vehicle]	SD	Mean [% of vehicle]	SD	Mean [% of vehicle]	SD	Mean [% of vehicle]	SD
Pam3CsK4	n.d.	n.d.	100	9.05907	100	9.45097	100	3.72169	n.d.	n.d.
+0.005mg/ml ASA	n.d.	n.d.	174.058	93.3369	125.9	26.9741	103.514	11.9583	n.d.	n.d.
+0.02mg/ml ASA	n.d.	n.d.	216.869	65.2085	126.352	18.8497	104.539	7.64374	n.d.	n.d.
+0.2mg/ml ASA	n.d.	n.d.	642.109	360.917	195.009	56.7101	65.3273	12.1925	n.d.	n.d.
HKLM	100	6.45266	100	12.4011	100	6.77723	100	10.3987	100	30.9994
+0.005mg/ml ASA	71.6826	18.0347	81.808	10.5841	95.8358	4.75981	83.2309	6.77298	65.2765	9.25114
+0.02mg/ml ASA	96.9408	17.8818	96.1814	7.99131	102.555	3.60955	90.5235	5.16297	77.2344	17.4635
+0.2mg/ml ASA	54.4472	6.44732	106.338	5.6604	107.511	11.7883	94.3067	11.4751	66.8605	49.9395
LPS	100	123.483	100	14.3729	100	12.2285	100	21.2351	100	39.7676
+0.005mg/ml ASA	168.192	6.12871	84.4855	9.32158	92.8236	3.59672	90.1178	4.77798	85.1547	16.1023
+0.02mg/ml ASA	25.6277	9.30404	98.1847	11.0737	99.3892	4.07791	101.504	10.4829	96.8762	12.8416
+0.2mg/ml ASA	75.4547	48.4815	138.024	17.0213	110.197	11.6884	133.162	27.8386	31.8645	14.8243
Flagellin	100	34.0619	100	19.8729	100	7.68343	100	21.9235	100	4.97122
+0.005mg/ml ASA	92.6333	20.536	79.1598	20.4022	107.347	1.37976	107.141	12.1342	137.202	36.7846
+0.02mg/ml ASA	119.278	35.5098	113.597	16.2303	118.949	15.2909	128.834	25.9467	129.762	35.314
+0.2mg/ml ASA	121.626	54.6862	305.491	59.4419	132.687	3.64486	120.356	12.9339	102.976	12.8873
ssRNA40	100	18.5636	100	20.4908	100	8.59133	100	3.62902	100	58.1028
+0.005mg/ml ASA	43.9008	42.5866	81.7975	12.1691	92.2355	6.33353	92.3111	0.201126	66.8543	26.2423
+0.02mg/ml ASA	55.3817	28.7011	74.1391	10.4876	90.4266	7.71956	88.0278	12.5629	47.8892	25.0533
+0.2mg/ml ASA	75.5514	76.4821	100.146	14.3866	170.043	15.9903	108.809	14.0427	6.0238	1.57497
Donor 2	TNF-α		IL-1β		IL-6		IL-10		IFN-γ
	Mean [% of vehicle]	SD	Mean [% of vehicle]	SD	Mean [% of vehicle]	SD	Mean [% of vehicle]	SD	Mean [% of vehicle]	SD
Pam3CsK4	n.d.	n.d.	100	38.2723	100	7.33482	100	7.33657	n.d.	n.d.
+0.005mg/ml ASA	n.d.	n.d.	n.d.	n.d.	n.d.	n.d.	n.d.	n.d.	n.d.	n.d.
+0.02mg/ml ASA	n.d.	n.d.	293.9	38.3631	157.602	1.36877	131.471	10.2353	n.d.	n.d.
+0.2mg/ml ASA	n.d.	n.d.	175.345	16.6164	149.607	26.1583	163.595	33.5276	n.d.	n.d.
HKLM	100	42.4825	100	31.904	100	31.6717	100	2.65861	100	11.2152
+0.005mg/ml ASA	n.d.	n.d.	n.d.	n.d.	n.d.	n.d.	n.d.	n.d.	n.d.	n.d.
+0.02mg/ml ASA	118.869	2.21203	98.3376	4.69744	135.598	9.71015	59.025	0.426589	52.9981	3.28251
+0.2mg/ml ASA	94.009	1.79521	256.045	11.9433	194.798	15.3826	123.3	16.1591	78.53	27.9013
LPS	100	15.65	100	2.72924	100	1.57162	100	5.24344	100	46.6926
+0.005mg/ml ASA	n.d.	n.d.	n.d.	n.d.	n.d.	n.d.	n.d.	n.d.	n.d.	n.d.
+0.02mg/ml ASA	205.201	13.272	221.118	18.6351	158.152	2.96026	116.544	3.21799	126.603	65.504
+0.2mg/ml ASA	120.077	2.30818	355.53	51.6794	166.465	24.9383	189.506	40.4615	176.96	54.7546
Flagellin	100	55.6212	100	29.336	100	21.4427	100	14.5693	100	5.8654
+0.005mg/ml ASA	n.d.	n.d.	n.d.	n.d.	n.d.	n.d.	n.d.	n.d.	n.d.	n.d.
+0.02mg/ml ASA	349.515	94.6144	405.178	155.046	202.947	26.1215	151.268	35.8734	115.207	13.0342
+0.2mg/ml ASA	126.184	21.9673	524.155	66.6254	209.004	45.2523	246.218	46.4099	115.207	9.12396
ssRNA40	100	3.5543	100	6.3072	100	10.4213	100	4.39235	100	15.9333
+0.005mg/ml ASA	n.d.	n.d.	n.d.	n.d.	n.d.	n.d.	n.d.	n.d.	n.d.	n.d.
+0.02mg/ml ASA	158.066	8.34941	142.396	15.2583	176.056	12.028	68.6967	3.88317	17.5626	0.676906
+0.2mg/ml ASA	136.222	6.15668	192.219	8.97578	126.034	7.9961	125.249	19.588	278.13	31.2418
Donor 3	TNF-α		IL-1β		IL-6		IL-10		IFN-γ
	Mean [% of vehicle]	SD	Mean [% of vehicle]	SD	Mean [% of vehicle]	SD	Mean [% of vehicle]	SD	Mean [% of vehicle]	SD
Pam3CsK4	n.d.	n.d.	100	48.2658	100	7.42	100	16.3239	n.d.	n.d.
+0.005mg/ml ASA	n.d.	n.d.	131.61	81.615	111.377	12.6951	90.3577	16.6003	n.d.	n.d.
+0.02mg/ml ASA	n.d.	n.d.	65.921	11.2108	112.62	14.4788	90.3169	9.46112	n.d.	n.d.
+0.2mg/ml ASA	n.d.	n.d.	121.644	39.8272	123.435	7.4917	87.3679	5.68161	n.d.	n.d.
HKLM	100	0.997456	100	0.507083	100	1.87865	100	11.6265	100	6.61165
+0.005mg/ml ASA	102.842	12.3116	108.577	7.24284	99.3597	7.65893	90.157	15.6792	62.7936	23.319
+0.02mg/ml ASA	86.3515	12.1771	103.351	17.9695	99.5713	7.56489	79.6512	29.4427	39.27	3.11082
+0.2mg/ml ASA	97.3311	9.61506	92.5971	4.82835	93.5439	3.77937	110.861	8.56527	29.6844	9.05839
LPS	100	7.46076	100	44.4416	100	6.65291	100	2.47136	100	27.1895
+0.005mg/ml ASA	87.8299	11.4308	103.993	64.0781	100.259	4.39446	112.063	21.8105	80.6852	22.5328
+0.02mg/ml ASA	100.348	5.82031	188.19	11.321	106.787	4.04982	134.625	8.0301	91.8328	19.699
+0.2mg/ml ASA	115.6	15.9573	171.982	48.2493	116.791	8.62822	235.295	5.7051	64.4316	11.0302
Flagellin	100	24.7445	100	63.5815	100	10.9147	100	15.7469	100	4.80747
+0.005mg/ml ASA	72.5689	5.46596	70.6548	39.0402	90.1886	9.87933	84.8346	20.9679	87.7293	13.5014
+0.02mg/ml ASA	78.3589	3.04692	89.9183	22.8623	90.0075	0.83541	92.9073	1.4068	70.4995	17.7687
+0.2mg/ml ASA	131.315	26.7495	117.711	24.6885	87.5713	5.74247	115.178	15.1471	58.4469	11.9892
ssRNA40	100	8.64171	100	25.1358	100	1.76374	100	2.90193	100	6.41829
+0.005mg/ml ASA	102.627	3.27139	102.575	12.1748	113.435	6.29551	116.169	9.14286	171.462	41.0607
+0.02mg/ml ASA	106.228	22.6863	105.329	27.8883	117.59	18.222	121.678	14.597	162.004	46.5679
+0.2mg/ml ASA	80.6762	13.719	105.123	29.5873	131.712	16.0824	120.536	18.4465	47.9002	23.8629
Donor 4	TNF-α		IL-1β		IL-6		IL-10		IFN-γ
	Mean [% of vehicle]	SD	Mean [% of vehicle]	SD	Mean [% of vehicle]	SD	Mean [% of vehicle]	SD	Mean [% of vehicle]	SD
Pam3CsK4	n.d.	n.d.	100	48.2658	100	7.42	100	16.3239	n.d.	n.d.
+0.005mg/ml ASA	n.d.	n.d.	131.61	81.615	111.377	12.6951	90.3577	16.6003	n.d.	n.d.
+0.02mg/ml ASA	n.d.	n.d.	65.921	11.2108	112.62	14.4788	90.3169	9.46112	n.d.	n.d.
+0.2mg/ml ASA	n.d.	n.d.	121.644	39.8272	123.435	7.4917	87.3679	5.68161	n.d.	n.d.
HKLM	100	26.5257	100	62.9251	100	7.34213	100	0.292036	100	16.487
+0.005mg/ml ASA	156.702	30.822	162.862	47.7335	111.08	24.0661	101.642	13.634	122.741	13.1825
+0.02mg/ml ASA	129.194	18.0978	118.28	14.0345	114.343	15.2891	97.485	6.88196	112.8	41.8902
+0.2mg/ml ASA	89.6375	6.19559	58.127	27.4185	98.101	17.9595	97.9248	3.46996	49.2707	8.80993
LPS	100	25.3903	100	34.5213	100	3.04515	100	38.382	100	27.4157
+0.005mg/ml ASA	143.48	8.44737	94.1195	60.6098	102.689	15.0651	154.325	35.9051	124.645	10.5489
+0.02mg/ml ASA	147.003	11.8093	106.802	38.756	106.207	12.2049	158.495	13.7298	129.298	17.052
+0.2mg/ml ASA	172.989	9.87253	107.82	22.3266	125.268	14.8456	313.655	11.7094	68.7396	5.11112
Flagellin	100	23.3955	100	20.3069	100	11.5957	100	36.1573	100	20.3107
+0.005mg/ml ASA	136.136	20.7617	127.261	30.6902	98.1771	18.2561	130.008	20.2343	168.986	69.8487
+0.02mg/ml ASA	135.671	5.3179	133.949	15.9827	95.6164	8.74945	121.657	1.95465	124.654	8.92283
+0.2mg/ml ASA	162.547	13.1056	163.058	25.6901	99.7952	14.7194	150.983	3.88546	82.1786	5.17852
ssRNA40	100	8.64171	100	25.1358	100	1.76374	100	2.90193	100	6.41829
+0.005mg/ml ASA	102.627	3.27139	102.575	12.1748	113.435	6.29551	116.169	9.14286	171.462	41.0607
+0.02mg/ml ASA	106.228	22.6863	105.329	27.8883	117.59	18.222	121.678	14.597	162.004	46.5679
+0.2mg/ml ASA	80.6762	13.719	105.123	29.5873	131.712	16.0824	120.536	18.4465	47.9002	23.8629
Donor 5	TNF-α		IL-1β		IL-6		IL-10		IFN-γ
	Mean [% of vehicle]	SD	Mean [% of vehicle]	SD	Mean [% of vehicle]	SD	Mean [% of vehicle]	SD	Mean [% of vehicle]	SD
Pam3CsK4	n.d.	n.d.	100	6.95323	100	16.1768	100	9.82429	n.d.	n.d.
+0.005mg/ml ASA	n.d.	n.d.	56.3989	13.7616	77.3398	15.7932	79.5428	16.0401	n.d.	n.d.
+0.02mg/ml ASA	n.d.	n.d.	72.3673	10.5629	82.6029	11.1901	87.7508	11.8818	n.d.	n.d.
+0.2mg/ml ASA	n.d.	n.d.	74.4333	5.09081	80.3306	3.6787	70.8646	6.72121	n.d.	n.d.
HKLM	100	11.5348	100	17.3271	100	12.3491	100	13.1993	100	38.507
+0.005mg/ml ASA	84.2628	7.70552	78.0534	10.7008	88.7202	8.63236	79.2826	7.62317	86.3406	28.7479
+0.02mg/ml ASA	84.3611	3.73502	76.1282	1.92343	81.1153	2.59377	80.2564	7.41848	60.4553	11.644
+0.2mg/ml ASA	70.505	5.78845	61.2377	4.42371	72.3841	5.72988	93.6144	7.63958	37.4368	14.0223
LPS	100	22.7665	100	31.7039	100	30.4538	100	35.9095	100	24.1209
+0.005mg/ml ASA	72.2499	9.44806	59.147	4.67279	83.0655	8.30584	74.2723	5.51196	60.179	15.5251
+0.02mg/ml ASA	80.5696	6.30304	66.6219	7.42078	79.5121	6.50767	75.0143	5.92875	66.182	19.3452
+0.2mg/ml ASA	97.6207	9.84208	77.5658	6.12697	79.2677	7.71023	87.4902	5.24058	75.1678	10.6558
Flagellin	100	11.189	100	12.9175	100	14.0412	100	14.7221	100	33.6138
+0.005mg/ml ASA	87.5978	13.2588	74.8993	7.94926	96.5018	8.56896	92.0878	9.56467	57.6336	0
+0.02mg/ml ASA	93.5136	5.2517	74.6273	4.51158	86.6653	3.91719	83.9563	7.06433	79.3893	31.7322
+0.2mg/ml ASA	118.825	16.4897	87.5408	5.30348	87.8935	5.7841	91.5562	6.19648	57.6336	0
ssRNA40	100	13.5927	100	14.3245	100	23.0238	100	19.337	100	25.7018
+0.005mg/ml ASA	83.5433	18.9298	79.25	17.0541	140.127	3.73355	89.4002	23.1989	166.901	47.8044
+0.02mg/ml ASA	95.3155	13.36	83.3902	8.39018	81.519	7.87731	94.1429	5.62216	164.319	50.867
+0.2mg/ml ASA	116.076	16.8204	115.186	1.14545	92.6985	7.18769	102.896	6.06617	104.225	8.96333
Donor 6	TNF-α		IL-1β		IL-6		IL-10		IFN-γ
	Mean [% of vehicle]	SD	Mean [% of vehicle]	SD	Mean [% of vehicle]	SD	Mean [% of vehicle]	SD	Mean [% of vehicle]	SD
Pam3CsK4	n.d.	n.d.	100	11.9555	100	18.2523	100	26.1856	n.d.	n.d.
+0.005mg/ml ASA	n.d.	n.d.	98.2317	7.94003	114.955	16.7861	105.686	13.016	n.d.	n.d.
+0.02mg/ml ASA	n.d.	n.d.	n.d.	n.d.	n.d.	n.d.	n.d.	n.d.	n.d.	n.d.
+0.2mg/ml ASA	n.d.	n.d.	n.d.	n.d.	n.d.	n.d.	n.d.	n.d.	n.d.	n.d.
HKLM	100	42.1776	100	42.9201	100	27.0533	100	26.9363	100	126.324
+0.005mg/ml ASA	73.4037	7.10067	95.806	8.11141	106.673	12.1985	87.4881	12.4226	66.6277	18.9449
+0.02mg/ml ASA	n.d.	n.d.	n.d.	n.d.	n.d.	n.d.	n.d.	n.d.	n.d.	n.d.
+0.2mg/ml ASA	n.d.	n.d.	n.d.	n.d.	n.d.	n.d.	n.d.	n.d.	n.d.	n.d.
LPS	100	19.6924	100	15.3056	100	22.297	100	21.6531	100	89.8438
+0.005mg/ml ASA	89.1952	19.2363	100.363	25.7117	91.043	28.4172	68.0461	17.3676	93.5279	47.5482
+0.02mg/ml ASA	n.d.	n.d.	n.d.	n.d.	n.d.	n.d.	n.d.	n.d.	n.d.	n.d.
+0.2mg/ml ASA	n.d.	n.d.	n.d.	n.d.	n.d.	n.d.	n.d.	n.d.	n.d.	n.d.
Flagellin	100	19.6845	100	13.6039	100	21.4556	100	21.1342	100	17.0969
+0.005mg/ml ASA	91.0016	28.4101	99.6034	14.0823	99.6559	18.1645	90.2184	29.9759	94.0633	32.0564
+0.02mg/ml ASA	n.d.	n.d.	n.d.	n.d.	n.d.	n.d.	n.d.	n.d.	n.d.	n.d.
+0.2mg/ml ASA	n.d.	n.d.	n.d.	n.d.	n.d.	n.d.	n.d.	n.d.	n.d.	n.d.
ssRNA40	100	24.7954	100	17.0817	100	11.7047	100	22.7724	100	35.0428
+0.005mg/ml ASA	58.254	2.12796	82.222	1.13136	86.8144	2.48269	91.4507	9.31574	96.355	7.71437
+0.02mg/ml ASA	n.d.	n.d.	n.d.	n.d.	n.d.	n.d.	n.d.	n.d.	n.d.	n.d.
+0.2mg/ml ASA	n.d.	n.d.	n.d.	n.d.	n.d.	n.d.	n.d.	n.d.	n.d.	n.d.
