# Supplementary material for: Physiologically relevant aspirin concentrations trigger immunostimulatory cytokine production by human leukocytes
Source: PLoS One. 2021 Aug 24;16(8):e0254606. doi: 10.1371/journal.pone.0254606 (PMC8384208; doi:10.1371/journal.pone.0254606)
Supplement: S4 Table — (XLSX) [file pone.0254606.s005.xlsx]

## Sheet: S4 Table
Donor 1	TNF-α		IL-1β		IL-6		IL-10		IFN-γ
	Mean [% of vehicle]	SD	Mean [% of vehicle]	SD	Mean [% of vehicle]	SD	Mean [% of vehicle]	SD	Mean [% of vehicle]	SD
Pam3CsK4	n.d.	n.d.	100	12.4977	100	6.01915	100	38.4517	n.d.	n.d.
+0.01mg/ml Indomethacin	n.d.	n.d.	80.4651	40.1242	90.5061	22.0989	151.517	50.1087	n.d.	n.d.
+0.05mg/ml Indomethacin	n.d.	n.d.	51.3953	6.90662	92.5184	21.0056	126.102	8.82366	n.d.	n.d.
+0.01mg/ml Celecoxib	n.d.	n.d.	63.7209	5.26219	94.1253	0.282532	113.91	21.533	n.d.	n.d.
+0.05mg/ml Celecoxib	n.d.	n.d.	63.1395	0.822217	147.258	1.02366	52.5758	0.202377	n.d.	n.d.
HKLM	100	8.80527	100	14.8818	100	7.18239	100	1.2053	100	0.0795633
+0.01mg/ml Indomethacin	94.1367	10.6193	106.204	9.93143	123.755	19.3233	165.384	45.7811	97.9581	2.80812
+0.05mg/ml Indomethacin	97.3812	5.13922	103.923	9.39884	150.832	12.3102	145.213	30.0319	100.017	0.102964
+0.01mg/ml Celecoxib	80.5306	4.98753	87.226	5.32587	118.914	0.414487	171.818	2.53112	100.036	0.0280812
+0.05mg/ml Celecoxib	65.4695	0.191519	82.5741	5.10141	136.309	1.39464	116.293	1.50662	103.121	4.49298
LPS	100	21.2821	100	27.2586	100	19.3626	100	15.9036	100	0.0468128
+0.01mg/ml Indomethacin	75.5478	5.34551	69.7908	13.9646	82.0507	5.93852	96.6341	5.35238	116.187	22.9383
+0.05mg/ml Indomethacin	125.218	11.3992	103.724	11.5386	120.567	16.4639	123.003	9.30086	100.131	0.025747
+0.01mg/ml Celecoxib	64.2933	9.91673	57.1548	4.69432	68.5987	3.91834	91.2517	9.49829	107.256	10.0554
+0.05mg/ml Celecoxib	26.4457	1.27072	79.4421	9.86202	84.3847	1.03748	57.2514	2.742	100.684	0.859014
Flagellin	100	14.3232	100	15.3931	100	11.6717	100	13.2883	100	0.257769
+0.01mg/ml Indomethacin	80.381	0.40232	86.7259	11.1302	96.0326	17.057	100.97	19.6561	111.026	15.3162
+0.05mg/ml Indomethacin	101.12	11.7183	110.019	16.4472	107.248	18.1471	108.759	28.4604	100.616	0.75456
+0.01mg/ml Celecoxib	64.0788	27.1216	69.4728	30.3212	82.089	21.7979	104.155	28.9108	100.282	0.0281202
+0.05mg/ml Celecoxib	29.2358	1.8221	47.2213	3.87541	75.1012	0.301916	53.2793	3.07126	116.653	23.4335
ssRNA40	100	13.1887	100	1.51082	100	1.81939	100	24.0486	100	46.79
+0.01mg/ml Indomethacin	86.6794	0.774108	83.3137	4.38693	111.332	5.1618	152.359	2.90911	150.929	27.8637
+0.05mg/ml Indomethacin	89.7834	18.4055	87.6752	13.3687	138.335	22.2581	134.216	12.7031	218.03	80.1738
+0.01mg/ml Celecoxib	76.7178	36.8062	70.3568	18.9269	104.337	24.8787	146.558	72.2816	160.037	128.541
+0.05mg/ml Celecoxib	70.343	1.20203	88.2584	10.3956	105.132	2.05814	109.078	4.84851	93.4944	6.57162
Donor 2	TNF-α		IL-1β		IL-6		IL-10		IFN-γ
	Mean [% of vehicle]	SD	Mean [% of vehicle]	SD	Mean [% of vehicle]	SD	Mean [% of vehicle]	SD	Mean [% of vehicle]	SD
Pam3CsK4	n.d.	n.d.	100	4.85086	100	4.8691	100	9.14815	n.d.	n.d.
+0.01mg/ml Indomethacin	n.d.	n.d.	119.789	8.20916	108.699	5.42334	202.545	42.2914	n.d.	n.d.
+0.05mg/ml Indomethacin	n.d.	n.d.	116.095	21.6423	159.933	66.2249	120.361	50.2398	n.d.	n.d.
+0.01mg/ml Celecoxib	n.d.	n.d.	87.8628	7.83601	89.6088	5.50622	102.969	26.5446	n.d.	n.d.
+0.05mg/ml Celecoxib	n.d.	n.d.	169.921	28.3589	233.639	19.7043	45.5992	4.49909	n.d.	n.d.
HKLM	100	1.64277	100	10.7245	100	12.1321	100	19.986	100	27.1415
+0.01mg/ml Indomethacin	118.463	1.98616	143.413	11.0471	124.966	0.0736754	164.237	12.5201	218.384	16.2849
+0.05mg/ml Indomethacin	107.187	6.07844	115.137	15.0424	129.697	16.0643	66.9003	26.4938	207.677	72.5677
+0.01mg/ml Celecoxib	95.5716	12.0364	96.3238	11.7114	71.9867	13.4157	48.213	6.673	74.7475	8.57099
+0.05mg/ml Celecoxib	90.2153	27.3331	94.5123	29.3595	102.748	26.2573	33.9056	21.6212	99.596	48.8547
LPS	100	0.0917592	100	5.22544	100	0.193423	100	10.8505	100	0.0920113
+0.01mg/ml Indomethacin	214.534	11.6534	149.335	21.487	153.577	14.6553	223.211	20.6069	98.6337	0.368045
+0.05mg/ml Indomethacin	335.138	57.4617	187.053	29.2625	240.518	28.1058	256.028	84.1598	100.065	1.6562
+0.01mg/ml Celecoxib	114.018	0.453698	120.396	12.2484	106.045	17.066	119.407	8.02391	94.9902	5.52068
+0.05mg/ml Celecoxib	167.428	42.77	183.565	18.8952	242.517	21.146	93.617	18.7832	96.2915	3.68045
Flagellin	100	8.84377	100	8.7588	100	0.935337	100	9.04567	100	0.648297
+0.01mg/ml Indomethacin	145.954	5.46874	169.612	22.486	146.633	20.239	227.613	31.5495	101.323	0.444547
+0.05mg/ml Indomethacin	198.959	7.40462	182.977	3.68792	198.694	27.8882	216.459	69.3869	101.768	3.14887
+0.01mg/ml Celecoxib	108.919	10.9839	122.021	10.8076	105.833	0.869011	117.239	10.0385	96.9221	3.70455
+0.05mg/ml Celecoxib	119.545	53.875	160.123	51.2723	179.505	47.0173	81.6693	38.4993	99.8035	0.370455
ssRNA40	100	11.279	100	19.0548	100	27.0551	100	1.94673	100	60.2648
+0.01mg/ml Indomethacin	158.109	13.1776	100.657	5.66493	126.682	0.306014	172.208	13.085	213.92	10.0441
+0.05mg/ml Indomethacin	179.372	0.584561	125.048	7.33109	158.122	11.866	138.63	25.0857	350.142	62.8763
+0.01mg/ml Celecoxib	101.592	2.17337	110.243	28.875	95.9721	8.32134	90.9392	58.4758	113.636	5.22295
+0.05mg/ml Celecoxib	194.134	5.66325	181.774	14.7278	199.785	39.0534	134.867	22.7201	242.614	44.9977
Donor 3	TNF-α		IL-1β		IL-6		IL-10		IFN-γ
	Mean [% of vehicle]	SD	Mean [% of vehicle]	SD	Mean [% of vehicle]	SD	Mean [% of vehicle]	SD	Mean [% of vehicle]	SD
Pam3CsK4	n.d.	n.d.	100	0.145109	100	4.89598	100	31.8891	n.d.	n.d.
+0.01mg/ml Indomethacin	n.d.	n.d.	101.94	2.58733	121.567	17.5279	162.255	68.631	n.d.	n.d.
+0.05mg/ml Indomethacin	n.d.	n.d.	99.4328	0.657099	133.197	22.2612	123.039	20.104	n.d.	n.d.
+0.01mg/ml Celecoxib	n.d.	n.d.	132.422	34.4977	163.477	9.73279	247.549	28.4229	n.d.	n.d.
+0.05mg/ml Celecoxib	n.d.	n.d.	277.622	4.92824	210.47	48.59	80.3922	4.15945	n.d.	n.d.
HKLM	100	13.9509	100	10.882	100	7.31472	100	32.4571	100	0.135965
+0.01mg/ml Indomethacin	135.524	6.11851	130.116	5.89631	111.262	5.10584	129.683	1.12537	98.0228	2.66019
+0.05mg/ml Indomethacin	202.883	36.727	194.087	33.2096	166.198	12.1648	141.809	0.839561	99.9979	0.133009
+0.01mg/ml Celecoxib	167.871	15.0731	176.763	2.3441	149.43	16.0273	217.115	26.1693	103.457	5.02479
+0.05mg/ml Celecoxib	161.398	12.7264	216.821	35.2021	164.44	7.35978	149.968	12.2004	98.4408	2.06903
LPS	100	3.93646	100	45.7916	100	5.09102	100	0.0325447	100	12.7831
+0.01mg/ml Indomethacin	78.9456	8.97513	147.176	19.6478	76.7215	14.6033	86.9365	0.361608	90.314	0.915
+0.05mg/ml Indomethacin	140.531	29.488	278.539	26.5165	129.633	0.885074	154.44	15.5492	91.09	0.182462
+0.01mg/ml Celecoxib	81.7848	39.1599	151.92	45.5253	67.7372	24.5889	104.068	41.2233	91.0447	0.118412
+0.05mg/ml Celecoxib	51.2303	28.1418	382.568	188.012	145.564	57.6565	138.715	75.0337	85.823	7.26618
Flagellin	100	19.0025	100	21.7365	100	18.2293	100	20.7573	100	0.124152
+0.01mg/ml Indomethacin	108.01	18.1098	106.452	18.3821	102.166	14.2726	112.117	12.6743	98.8671	1.478
+0.05mg/ml Indomethacin	171.393	16.3491	172.438	21.9378	153.989	7.55967	152.172	13.1916	100.004	0.130064
+0.01mg/ml Celecoxib	79.5885	20.8224	98.1973	9.79484	104.66	17.1901	129.767	38.2814	100.017	0.1478
+0.05mg/ml Celecoxib	112.635	3.63972	282.543	11.4049	198.691	4.12324	211.431	25.7365	98.8671	1.478
ssRNA40	100	3.43607	100	17.8329	100	7.97028	100	27.9082	100	2.4383
+0.01mg/ml Indomethacin	106.078	1.5191	91.2188	11.6485	85.9647	9.3867	118.75	1.84299	214.655	86.5596
+0.05mg/ml Indomethacin	144.318	10.3383	130.813	10.1956	137.893	13.3708	125.612	1.99344	372.845	93.2649
+0.01mg/ml Celecoxib	142.11	4.23782	127.564	7.68702	115.586	11.5292	200.399	2.8209	221.121	18.8968
+0.05mg/ml Celecoxib	108.653	2.43539	181.226	31.7167	166.689	19.4153	127.473	64.956	93.3908	34.949
Donor 4	TNF-α		IL-1β		IL-6		IL-10		IFN-γ
	Mean [% of vehicle]	SD	Mean [% of vehicle]	SD	Mean [% of vehicle]	SD	Mean [% of vehicle]	SD	Mean [% of vehicle]	SD
Pam3CsK4	n.d.	n.d.	100	0.0660807	100	19.2256	100	32.7798	n.d.	n.d.
+0.01mg/ml Indomethacin	n.d.	n.d.	97.7185	3.16038	133.044	15.4592	97.7925	12.1753	n.d.	n.d.
+0.05mg/ml Indomethacin	n.d.	n.d.	100.063	0.155146	106.156	7.05099	106.623	7.80471	n.d.	n.d.
+0.01mg/ml Celecoxib	n.d.	n.d.	99.4454	0.718269	360.795	63.491	322.296	78.6715	n.d.	n.d.
+0.05mg/ml Celecoxib	n.d.	n.d.	95.2807	6.60807	198.989	4.81844	292.494	19.6679	n.d.	n.d.
HKLM	100	15.9434	100	29.3774	100	30.7353	100	7.02957	100	45.7607
+0.01mg/ml Indomethacin	131.806	6.65086	124.96	3.18824	103.282	8.16079	116.372	14.6125	272.033	208.108
+0.05mg/ml Indomethacin	126.535	4.60936	126.248	20.9513	102.021	0.581042	138.516	26.4672	217.886	106.238
+0.01mg/ml Celecoxib	165.332	42.8061	436.554	271.228	104.097	2.72323	188.902	55.6892	472.033	193.391
+0.05mg/ml Celecoxib	117.133	13.3523	160.386	29.6051	90.5109	0	166.217	28.624	352.033	143.721
LPS	100	26.2145	100	10.3991	100	0	100	32.9613	100	18.4897
+0.01mg/ml Indomethacin	108.424	6.47121	107.447	0.132689	84.9497	3.09213	135.893	4.12884	119.788	46.4742
+0.05mg/ml Indomethacin	112.613	16.021	107.447	0.132689	97.7375	9.38714	111.2	8.27502	137.456	15.4914
+0.01mg/ml Celecoxib	203.118	9.26058	102.422	6.97387	140.734	2.36174	339.205	63.5286	202.827	0
+0.05mg/ml Celecoxib	163.574	23.1048	107.403	0.070973	175.071	70.8655	215.837	2.2379	124.028	68.4619
Flagellin	100	4.16742	100	10.4985	100	0	100	14.1097	100	46.864
+0.01mg/ml Indomethacin	102.695	15.0468	107.564	0.0135863	77.5778	19.0916	122.878	24.0838	122.287	30.275
+0.05mg/ml Indomethacin	112.911	14.4911	107.474	0.0710195	65.4593	10.3442	117.136	9.12844	230.792	3.73253
+0.01mg/ml Celecoxib	257.056	18.6924	158.515	72.2546	105.682	7.3712	343.603	5.59523	364.809	117.782
+0.05mg/ml Celecoxib	120.496	25.3806	115.939	12.0424	112.499	46.7179	151.761	39.2593	146.041	72.9917
ssRNA40	100	13.5349	100	5.11749	100	1.79608	100	2.81989	100	1.49014
+0.01mg/ml Indomethacin	75.7887	1.26418	75.7611	7.06701	120.563	5.38825	67.0644	4.97892	131.894	15.8667
+0.05mg/ml Indomethacin	92.5197	5.77704	111.258	29.8114	136.041	7.04729	76.8618	1.84464	158.592	21.676
+0.01mg/ml Celecoxib	168.383	2.5951	370.879	36.4723	137.205	0.0538825	69.9295	15.5752	407.634	65.2772
+0.05mg/ml Celecoxib	118.916	4.69019	162.78	9.91005	165.943	0.359216	80.3507	13.0023	300.337	47.9604
Donor 5	TNF-α		IL-1β		IL-6		IL-10		IFN-γ
	Mean [% of vehicle]	SD	Mean [% of vehicle]	SD	Mean [% of vehicle]	SD	Mean [% of vehicle]	SD	Mean [% of vehicle]	SD
Pam3CsK4	n.d.	n.d.	100	0.195233	100	16.1912	100	11.4449	n.d.	n.d.
+0.01mg/ml Indomethacin	n.d.	n.d.	96.0171	5.82784	128.156	51.1647	78.861	7.42914	n.d.	n.d.
+0.05mg/ml Indomethacin	n.d.	n.d.	100.22	0.116557	138.704	70.8134	88.1527	18.9633	n.d.	n.d.
+0.01mg/ml Celecoxib	n.d.	n.d.	111.883	16.6094	116.728	1.36062	79.2239	8.56693	n.d.	n.d.
+0.05mg/ml Celecoxib	n.d.	n.d.	100.21	0.101987	93.806	7.30547	80.5648	8.54463	n.d.	n.d.
HKLM	100	11.6745	100	17.5016	100	21.836	100	14.4874	100	36.2902
+0.01mg/ml Indomethacin	120.737	9.1618	99.1465	4.62687	103.096	4.29831	88.9679	0.553789	109.119	57.4794
+0.05mg/ml Indomethacin	124.889	2.58224	76.8137	21.7262	96.2922	13.5575	77.8463	13.7456	64.4746	4.17073
+0.01mg/ml Celecoxib	115.877	18.4294	84.2105	18.1052	105.635	7.87483	123.546	27.1801	59.9831	49.8331
+0.05mg/ml Celecoxib	103.981	2.05309	80.7966	35.4056	84.844	0.607564	94.7401	1.25115	32.0508	10.6186
LPS	100	33.6998	100	13.4311	100	28.1048	100	47.2395	100	54.2204
+0.01mg/ml Indomethacin	119.073	1.58773	134.637	62.415	86.566	6.41196	122.141	17.6777	53.1915	20.8268
+0.05mg/ml Indomethacin	97.1373	13.1678	90.5028	0	83.5922	7.96833	91.9935	19.3448	60.9095	2.12398
+0.01mg/ml Celecoxib	61.131	10.983	90.5028	0	76.766	10.8146	112.442	31.526	24.4889	5.60493
+0.05mg/ml Celecoxib	80.799	10.318	90.5028	0	79.7195	9.62786	100.303	3.16911	31.9983	17.8768
Flagellin	100	12.3753	100	0	100	17.7127	100	24.9258	100	38.71
+0.01mg/ml Indomethacin	98.57	24.0351	101.579	2.23297	102.462	11.0957	91.298	19.2512	59.9375	5.57734
+0.05mg/ml Indomethacin	88.8126	9.47676	128.947	21.5854	112.919	14.384	74.5841	13.9957	91.1363	37.1086
+0.01mg/ml Celecoxib	52.2406	3.85495	110	14.1421	91.6619	9.76919	80.2911	6.08755	40.0625	10.2711
+0.05mg/ml Celecoxib	76.7785	15.8725	104.737	6.69891	85.4439	3.25124	74.8452	6.40663	40.2577	24.1316
ssRNA40	100	19.1333	100	55.9293	100	19.5459	100	26.5035	100	1.53643
+0.01mg/ml Indomethacin	78.9474	3.91402	62.1469	11.9849	88.5157	1.57574	91.6551	5.50661	108.21	34.203
+0.05mg/ml Indomethacin	84.8994	10.9239	71.1864	4.79394	80.4302	29.5059	89.5009	3.40832	92.3951	18.3673
+0.01mg/ml Celecoxib	63.4594	7.38776	57.0621	3.19596	86.1439	0.263745	80.0869	8.6877	82.3827	8.57258
+0.05mg/ml Celecoxib	85.1347	11.5479	54.5198	1.19849	101.743	1.31872	83.6494	0.457248	84.4938	46.058
Donor 6	TNF-α		IL-1β		IL-6		IL-10		IFN-γ
	Mean [% of vehicle]	SD	Mean [% of vehicle]	SD	Mean [% of vehicle]	SD	Mean [% of vehicle]	SD	Mean [% of vehicle]	SD
Pam3CsK4	n.d.	n.d.	100	11.6022	100	12.1419	100	0.250303	n.d.	n.d.
+0.01mg/ml Indomethacin	n.d.	n.d.	242.129	17.5601	141.186	26.993	124.956	12.237	n.d.	n.d.
+0.05mg/ml Indomethacin	n.d.	n.d.	160.089	15.6786	109.19	20.8018	140.511	21.7764	n.d.	n.d.
+0.01mg/ml Celecoxib	n.d.	n.d.	794.235	0	272.826	25.0883	268.338	18.5503	n.d.	n.d.
+0.05mg/ml Celecoxib	n.d.	n.d.	134.368	7.52575	123.73	5.45598	136.165	12.5152	n.d.	n.d.
HKLM	100	11.105	100	10.5712	100	17.6262	100	15.6367	100	30.1456
+0.01mg/ml Indomethacin	131.916	23.1663	113.864	12.4002	139.871	19.5064	152.199	2.90345	42.3462	9.3067
+0.05mg/ml Indomethacin	104.754	13.0225	100.408	12.1625	117.747	28.2754	137.531	17.8874	62.6609	8.90206
+0.01mg/ml Celecoxib	103.87	7.8616	127.696	7.11697	83.2427	15.22	136.784	11.5252	35.7921	0.0377663
+0.05mg/ml Celecoxib	84.7365	5.56485	89.6271	3.01634	100.517	5.43875	121.644	0.623223	61.6595	25.2899
LPS	100	9.89598	100	11.1849	100	4.5298	100	4.58406	100	0.127353
+0.01mg/ml Indomethacin	156.78	8.00523	201.643	10.6774	181.608	5.41607	188.118	6.86121	94.4482	7.72407
+0.05mg/ml Indomethacin	125.879	25.9168	137.019	4.04061	131.879	18.2663	141.96	6.50401	99.9832	0.103616
+0.01mg/ml Celecoxib	147.225	42.6172	497.253	131.486	222.633	18.982	430.615	26.8644	103.24	4.7098
+0.05mg/ml Celecoxib	136.071	10.7869	136.66	2.7523	169.935	11.7541	195.538	13.5141	99.9672	0.0810086
Flagellin	100	33.4633	100	7.11113	100	31.6082	100	32.2136	100	9.49845
+0.01mg/ml Indomethacin	112.115	0.85177	143.439	6.86074	98.4961	10.8962	110.021	4.47806	109.328	22.6907
+0.05mg/ml Indomethacin	87.8284	9.24201	118.651	4.01342	88.1351	4.85885	102.636	0.944794	101.119	11.0815
+0.01mg/ml Celecoxib	124.57	32.8702	370.488	62.7411	124.247	41.5447	251.844	61.1786	88.9303	6.1564
+0.05mg/ml Celecoxib	121.982	11.344	112.475	2.31791	109.67	3.6389	118.372	1.52073	93.352	0.0967435
ssRNA40	100	6.36044	100	6.15815	100	17.5582	100	16.9437	100	6.32985
+0.01mg/ml Indomethacin	81.27	0.24235	86.0113	1.86196	84.7232	2.46965	72.1828	2.08635	109.169	6.80116
+0.05mg/ml Indomethacin	85.1666	6.44243	85.9113	0.521621	81.9578	4.90519	76.08	7.04831	84.8053	5.4475
+0.01mg/ml Celecoxib	104.082	1.40246	95.6413	1.37889	70.1967	1.21697	57.1113	4.95097	87.5373	7.84243
+0.05mg/ml Celecoxib	71.4906	3.80693	68.8836	4.81706	81.817	4.96828	74.1151	10.2713	68.2891	10.6868
