# Supplementary material for: Physiologically relevant aspirin concentrations trigger immunostimulatory cytokine production by human leukocytes
Source: PLoS One. 2021 Aug 24;16(8):e0254606. doi: 10.1371/journal.pone.0254606 (PMC8384208; doi:10.1371/journal.pone.0254606)
Supplement: S6 Table — (XLSX) [file pone.0254606.s007.xlsx]

## Sheet: S6 Table
Donor 1	TNF-α		IL-1β		IL-6		IL-10		IFN-γ
	Mean [% of vehicle]	SD	Mean [% of vehicle]	SD	Mean [% of vehicle]	SD	Mean [% of vehicle]	SD	Mean [% of vehicle]	SD
Pam3CsK4	n.d.	n.d.	100	9.05907	100	9.45097	100	3.72169	n.d.	n.d.
+0.02mg/ml ASA	n.d.	n.d.	642.109	360.917	195.009	56.7101	65.3273	12.1925	n.d.	n.d.
+5ng/ml PGE2	n.d.	n.d.	63.7599	0.0794404	547.167	106.729	28.1532	0.159258	n.d.	n.d.
+0.02mg/ml ASA+5ng/ml PGE2	n.d.	n.d.	63.5432	0.226973	691.431	88.3194	38.4572	5.49441	n.d.	n.d.
HKLM	100	6.45266	100	12.4011	100	6.77723	100	10.3987	100	30.9994
+0.02mg/ml ASA	54.4472	6.44732	106.338	5.6604	107.511	11.7883	94.3067	11.4751	66.8605	49.9395
+5ng/ml PGE2	124.689	17.1012	17.4551	2.14405	108.538	12.2474	120.175	31.2202	36.5441	3.30231
+0.02mg/ml ASA+5ng/ml PGE2	131.923	6.66733	14.76	0.910403	140.798	7.49391	143.131	7.40111	47.9276	19.4011
LPS	100	123.483	100	14.3729	100	12.2285	100	21.2351	100	39.7676
+0.02mg/ml ASA	75.4547	48.4815	138.024	17.0213	110.197	11.6884	133.162	27.8386	31.8645	14.8243
+5ng/ml PGE2	326.91	0.261397	24.0604	1.65099	294.419	18.1212	327.632	56.7859	96.054	0.0486064
+0.02mg/ml ASA+5ng/ml PGE2	358.835	7.02118	15.3474	0.926165	292.641	3.23651	295.731	11.993	95.9656	0.0254605
Flagellin	100	34.0619	100	19.8729	100	7.68343	100	21.9235	100	4.97122
+0.02mg/ml ASA	121.626	54.6862	305.491	59.4419	132.687	3.64486	120.356	12.9339	102.976	12.8873
+5ng/ml PGE2	224.594	14.905	18.8964	6.73435	164.236	1.977	129.932	1.32514	78.3868	0.0409725
+0.02mg/ml ASA+5ng/ml PGE2	163.504	3.27971	9.48602	1.15802	135.382	2.54312	101.468	8.59865	144.459	93.6515
ssRNA40	100	18.5636	100	20.4908	100	8.59133	100	3.62902	100	58.1028
+0.02mg/ml ASA	75.5514	76.4821	100.146	14.3866	170.043	15.9903	108.809	14.0427	6.0238	1.57497
+5ng/ml PGE2	347.498	9.25672	127.239	9.32805	566.021	6.5526	97.9861	2.84809	90.2799	21.3032
+0.02mg/ml ASA+5ng/ml PGE2	326.502	9.50589	95.2253	1.09742	630.534	26.061	82.5149	2.03658	33.9949	7.62884
Donor 2	TNF-α		IL-1β		IL-6		IL-10		IFN-γ
	Mean [% of vehicle]	SD	Mean [% of vehicle]	SD	Mean [% of vehicle]	SD	Mean [% of vehicle]	SD	Mean [% of vehicle]	SD
Pam3CsK4	n.d.	n.d.	100	38.2723	100	7.33482	100	7.33657	n.d.	n.d.
+0.02mg/ml ASA	n.d.	n.d.	175.345	16.6164	149.607	26.1583	163.595	33.5276	n.d.	n.d.
+5ng/ml PGE2	n.d.	n.d.	99.5762	1.83292	177.381	45.6377	20.0143	0.50725	n.d.	n.d.
+0.02mg/ml ASA+5ng/ml PGE2	n.d.	n.d.	99.5782	1.83581	285.169	0.608665	25.2511	0.4058	n.d.	n.d.
HKLM	100	42.4825	100	31.904	100	31.6717	100	2.65861	100	11.2152
+0.02mg/ml ASA	94.009	1.79521	256.045	11.9433	194.798	15.3826	123.3	16.1591	78.53	27.9013
+5ng/ml PGE2	77.2815	8.82482	3.90994	0.00370301	130.697	9.6334	118.392	15.788	26.7782	5.02963
+0.02mg/ml ASA+5ng/ml PGE2	65.4265	2.4776	5.30826	0.908921	144.295	0	120.196	2.36453	39.1213	8.57996
LPS	100	15.65	100	2.72924	100	1.57162	100	5.24344	100	46.6926
+0.02mg/ml ASA	120.077	2.30818	355.53	51.6794	166.465	24.9383	189.506	40.4615	176.96	54.7546
+5ng/ml PGE2	153.27	6.27593	98.0793	3.03251	197.479	3.74846	197.338	39.7318	48.9258	6.07632
+0.02mg/ml ASA+5ng/ml PGE2	174.631	0.221214	95.4154	6.73879	249.072	1.63428	289.058	8.30485	46.6389	2.84215
Flagellin	100	55.6212	100	29.336	100	21.4427	100	14.5693	100	5.8654
+0.02mg/ml ASA	126.184	21.9673	524.155	66.6254	209.004	45.2523	246.218	46.4099	115.207	9.12396
+5ng/ml PGE2	98.7128	16.7706	97.2663	4.18228	120.92	8.89374	78.3803	7.8319	21.1799	0.0339288
+0.02mg/ml ASA+5ng/ml PGE2	120.189	18.0562	94.8069	5.87818	170.041	50.5489	98.0023	4.25409	20.2234	1.35432
ssRNA40	100	3.5543	100	6.3072	100	10.4213	100	4.39235	100	15.9333
+0.02mg/ml ASA	136.222	6.15668	192.219	8.97578	126.034	7.9961	125.249	19.588	278.13	31.2418
+5ng/ml PGE2	199.639	18.108	63.5633	6.53588	334.376	25.4068	99.217	1.53695	10.6032	2.1371
+0.02mg/ml ASA+5ng/ml PGE2	224.538	36.877	71.1319	33.9108	522.891	180.168	94.0963	8.35356	13.5983	3.80356
Donor 3	TNF-α		IL-1β		IL-6		IL-10		IFN-γ
	Mean [% of vehicle]	SD	Mean [% of vehicle]	SD	Mean [% of vehicle]	SD	Mean [% of vehicle]	SD	Mean [% of vehicle]	SD
Pam3CsK4	n.d.	n.d.	100	48.2658	100	7.42	100	16.3239	n.d.	n.d.
+0.02mg/ml ASA	n.d.	n.d.	121.644	39.8272	123.435	7.4917	87.3679	5.68161	n.d.	n.d.
+5ng/ml PGE2	n.d.	n.d.	31.6199	6.82876	1760.27	650.377	56.4875	17.1753	n.d.	n.d.
+0.02mg/ml ASA+5ng/ml PGE2	n.d.	n.d.	26.5576	3.85494	2390.38	200.019	56.4981	1.14402	n.d.	n.d.
HKLM	100	0.997456	100	0.507083	100	1.87865	100	11.6265	100	6.61165
+0.02mg/ml ASA	97.3311	9.61506	92.5971	4.82835	93.5439	3.77937	110.861	8.56527	29.6844	9.05839
+5ng/ml PGE2	109.012	9.37986	15.6048	2.65072	195.599	13.1563	170.846	13.5632	69.3426	0.0443982
+0.02mg/ml ASA+5ng/ml PGE2	117.729	0.784849	11.8749	0.979313	174.956	12.0873	120.568	10.3845	68.3887	1.31236
LPS	100	7.46076	100	44.4416	100	6.65291	100	2.47136	100	27.1895
+0.02mg/ml ASA	115.6	15.9573	171.982	48.2493	116.791	8.62822	235.295	5.7051	64.4316	11.0302
+5ng/ml PGE2	180.822	1.72375	15.218	1.2888	452.994	2.74806	194.079	5.04298	100.133	0.0603398
+0.02mg/ml ASA+5ng/ml PGE2	284.699	4.73807	14.7379	0.0831483	496.479	9.93656	180.806	0.155648	93.208	9.85424
Flagellin	100	24.7445	100	63.5815	100	10.9147	100	15.7469	100	4.80747
+0.02mg/ml ASA	131.315	26.7495	117.711	24.6885	87.5713	5.74247	115.178	15.1471	58.4469	11.9892
+5ng/ml PGE2	147.672	15.1882	9.32375	0.611194	265.214	48.6161	114.361	7.0844	74.8691	13.3277
+0.02mg/ml ASA+5ng/ml PGE2	204.217	12.3616	8.64359	1.09213	246.573	18.8619	90.0933	5.94571	65.4843	0.0555319
ssRNA40	100	8.64171	100	25.1358	100	1.76374	100	2.90193	100	6.41829
+0.02mg/ml ASA	80.6762	13.719	105.123	29.5873	131.712	16.0824	120.536	18.4465	47.9002	23.8629
+5ng/ml PGE2	176.012	2.70963	76.3773	2.43206	300.807	15.1724	122.695	8.8646	4.18153	0.869858
+0.02mg/ml ASA+5ng/ml PGE2	191.728	2.57244	65.0114	0.247422	287.161	11.3459	103.676	8.84822	2.75753	1.34865
Donor 4	TNF-α		IL-1β		IL-6		IL-10		IFN-γ
	Mean [% of vehicle]	SD	Mean [% of vehicle]	SD	Mean [% of vehicle]	SD	Mean [% of vehicle]	SD	Mean [% of vehicle]	SD
Pam3CsK4	n.d.	n.d.	100	48.2658	100	7.42	100	16.3239	n.d.	n.d.
+0.02mg/ml ASA	n.d.	n.d.	121.644	39.8272	123.435	7.4917	87.3679	5.68161	n.d.	n.d.
+5ng/ml PGE2	n.d.	n.d.	93.7119	9.14874	928.856	24.7306	29.5145	0.634915	n.d.	n.d.
+0.02mg/ml ASA+5ng/ml PGE2	n.d.	n.d.	96.035	5.79944	1475.26	23.4594	40.705	2.35154	n.d.	n.d.
HKLM	100	26.5257	100	62.9251	100	7.34213	100	0.292036	100	16.487
+0.02mg/ml ASA	89.6375	6.19559	58.127	27.4185	98.101	17.9595	97.9248	3.46996	49.2707	8.80993
+5ng/ml PGE2	99.1576	6.02067	26.2768	16.4346	153.048	21.6308	186.05	70.8689	3.03804	1.89434
+0.02mg/ml ASA+5ng/ml PGE2	92.0386	6.15703	19.245	2.72165	168.212	11.1147	171.747	27.6623	3.05876	1.31823
LPS	100	25.3903	100	34.5213	100	3.04515	100	38.382	100	27.4157
+0.02mg/ml ASA	172.989	9.87253	107.82	22.3266	125.268	14.8456	313.655	11.7094	68.7396	5.11112
+5ng/ml PGE2	221.804	14.0956	70.1126	0.248967	332.089	8.48162	209.532	11.907	15.6808	6.34403
+0.02mg/ml ASA+5ng/ml PGE2	223.199	21.4229	70.2107	0.0653028	334.878	0.244498	223.307	20.0749	8.68069	0.973126
Flagellin	100	23.3955	100	20.3069	100	11.5957	100	36.1573	100	20.3107
+0.02mg/ml ASA	162.547	13.1056	163.058	25.6901	99.7952	14.7194	150.983	3.88546	82.1786	5.17852
+5ng/ml PGE2	150.56	5.8372	50.8573	1.43831	219.716	3.38623	117.966	8.91725	11.2893	5.58536
+0.02mg/ml ASA+5ng/ml PGE2	159.446	11.1153	53.5925	2.5251	222.01	3.35941	124.614	3.84622	9.61235	3.21373
ssRNA40	100	8.64171	100	25.1358	100	1.76374	100	2.90193	100	6.41829
+0.02mg/ml ASA	80.6762	13.719	105.123	29.5873	131.712	16.0824	120.536	18.4465	47.9002	23.8629
+5ng/ml PGE2	308.569	18.1761	132.794	48.3609	582.922	22.1798	125.456	0.436234	27.3292	2.70056
+0.02mg/ml ASA+5ng/ml PGE2	396.479	16.2624	178.857	36.9191	663.43	43.6844	150.262	4.96177	19.9396	0.33914
